# Supplementary material for: Relationship between triterpenoid anticancer drug resistance, autophagy, and caspase-1 in adult T-cell leukemia
Source: PeerJ. 2016 May 12;4:e2026. doi: 10.7717/peerj.2026 (PMC4868592; doi:10.7717/peerj.2026)
Supplement: Supplemental Information 5 [file peerj-04-2026-s005.xls]

## Sheet: Sheet1
Fig.1B				Fig.2A				Fig.4A				Sup. Fig. 1				Sup. Fig. 2				Sup. Fig. 3				Fig.1B				Fig.2A				Fig.4A				Sup. Fig. 1				Sup. Fig. 2				Sup. Fig. 3
	avg	stv			avg	stv			avg	stv		＋LPS	avg	stv		P2	avg	stv		P2	avg	stv			avg	stv			avg	stv			avg	stv		＋LPS	avg	stv		P2	avg	stv		P2	avg	stv
CuD(0)	281075	5783.58		Z36(0)	239771	7478		Ct	1687133	39902		CuD (0 μM)	138502	8462.94		Z36(0)	27079	895		Ct	27079	895.074		CuD(0)	1	0.0205766		Z36(0)	1	0.0311881		Ct	1	0.0236508		CuD (0 μM)	1	0.0611036		Z36(0)	1	0.0330514		Ct	1	0.0330542
CuD(0.19)	361786	22785.4		Z36(3)	283505	21543		+3-MA	1688257	37853		CuD (0.19μM)	179140	11239.1		Z36(3)	21744	1577		CuD	21961.8	1034		CuD(0.19)	1.28715	0.0810653		Z36(3)	1.1824	0.0898482		+3-MA	1.00067	0.0224363		CuD (0.19μM)	1.29341	0.0811476		Z36(3)	0.802984	0.058237		CuD	0.811025	0.0381845
CuD(0.38)	406450	32449.8		Z36(5)	219596	15976		Z36	1651936	30011		CuD (0.38μM)	168385	11552.3		Z36(5)	13812	438		CuD/Z36	11123.5	460.291		CuD(0.38)	1.44605	0.115449		Z36(5)	0.915857	0.0666302		Z36	0.979138	0.0177882		CuD (0.38μM)	1.21576	0.083409		Z36(5)	0.510063	0.0161749		CuD/Z36	0.41078	0.0169981
CuD(0.95)	387656	24978.1		Z36(7.5)	147855	40336		+3-MA	1602934	51952		CuD (0.95μM)	142742	5985.36		Z36(7.5)	10049	435						CuD(0.95)	1.37919	0.0888663		Z36(7.5)	0.616651	0.168227		+3-MA	0.950093	0.0307931		CuD (0.95μM)	1.03062	0.0432151		Z36(7.5)	0.371099	0.0160641
CuD(1.9)	436933	29341.8						CuD/Z36	1825046	33212		CuD (1.9μM)	131230	7181.75										CuD(1.9)	1.55451	0.104391						CuD/Z36	1.08174	0.0196855		CuD (1.9μM)	0.947502	0.0518532
CuD(3.8)	443883	29630.4						+3-MA	1801476	53500		+ Z36 (0 μM)	195994	9382.56		P3	avg	stv		P3	avg	stv		CuD(3.8)	1.57923	0.105418						+3-MA	1.06777	0.0317106		Z36(0)	1	0.0478717		P3	avg	stv		P3	avg	stv
				Fig.2B								+ Z36 (3μM)	148244	2997.25		Z36(0)	426450	29426		Ct	426450	29425.8						Fig.2B								Z36(3)	0.756374	0.0152926		Z36(0)	1	0.0690022		Ct	1	0.0690018
					avg	stv						+ Z36 (5μM)	90369.8	16003.5		Z36(3)	358947	14944		CuD	263530	47740.7							avg	stv						Z36(5)	0.461085	0.0816531		Z36(3)	0.841709	0.0350428		CuD	0.617961	0.111949
Fig.1C				12 hr				Fig.4B				+ Z36 (7.5μM)	36236.8	8415.82		Z36(5)	259474	53147		CuD/Z36	176274	34912.2		Fig.1C				12 hr				Fig.4B				Z36(7.5)	0.184887	0.0429392		Z36(5)	0.608451	0.124627		CuD/Z36	0.413353	0.0818671
	avg	stv		Z36(0)	439098	25568			avg	stv		+ Z36 (10μM)	11237.8	2080.99		Z36(7.5)	178810	14327							avg	stv		Z36(0)	1	0.0582285			avg	stv		Z36(10)	0.0573373	0.0106176		Z36(7.5)	0.419299	0.033596
Ct	218955	41288.2		Z36(3)	400536	18055.6		Ct	953761	47476		＋ConA	avg	stv										Ct	1	0.188569		Z36(3)	0.912179	0.0411197		Ct	1	0.0497777		＋ConA	avg	stv
+Rapa	238532	76204.1		Z36(5)	324101	40159		+3-MA	891410	27482		CuD (0 μM)	246386	51497.7		P4	avg	stv		P4	avg	stv		+Rapa	1.08941	0.348035		Z36(5)	0.738105	0.0914579		+3-MA	0.934626	0.0288143		CuD (0 μM)	1	0.209012		P4	avg	stv		P4	avg	stv
CuD	106548	18604		Z36(7.5)	275177	10885.7		Z36	638212	30768		CuD (0.19μM)	212253	31569.2		Z36(0)	340449	11991.8		Ct	316692	10809		CuD	0.48662	0.0849669		Z36(7.5)	0.626687	0.024791		Z36	0.669153	0.0322597		CuD (0.19μM)	0.861465	0.128129		Z36(0)	1	0.0352236		Ct	1	0.0341308
+Rapa	88642	23227.5		24 hr				+3-MA	604399	35706		CuD (0.38μM)	181539	13667.3		Z36(3)	357471	16163.4		CuD	295032	6462.45		+Rapa	0.404841	0.106083		24 hr				+3-MA	0.633701	0.0374371		CuD (0.38μM)	0.736806	0.0554709		Z36(3)	1.05	0.0474767		CuD	0.931603	0.0204061
				Z36(0)	462344	38001		CuD/Z36	546709	14106		CuD (0.95μM)	204240	53793.2		Z36(5)	221291	27264.4		CuD/Z36	150738	12998.4						Z36(0)	1	0.0821921		CuD/Z36	0.573214	0.0147899		CuD (0.95μM)	0.82894	0.218328		Z36(5)	0.649997	0.0800837		CuD/Z36	0.475977	0.0410442
				Z36(3)	413526	4927.42		+3-MA	520621	44922		CuD (1.9μM)	155616	4889.62		Z36(7.5)	147855	40336										Z36(3)	0.894412	0.0106575		+3-MA	0.545861	0.0470998		CuD (1.9μM)	0.631595	0.0198453		Z36(7.5)	0.434294	0.118479
Fig.1D				Z36(5)	349360	12899.4						+ Z36 (0 μM)	184510	5365.59										Fig.1D				Z36(5)	0.755629	0.0279						Z36(0)	1	0.0290803
	avg	stv		Z36(7.5)	242331	4160.74						+ Z36 (3μM)	141498	7033.15		P5	avg	stv		P5	avg	stv			avg	stv		Z36(7.5)	0.524135	0.00899923						Z36(3)	0.766884	0.0381181		P5	avg	stv		P5	avg	stv
6 hr								Fig.4E				+ Z36 (5μM)	77493.5	6596.07		Z36(0)	737097	34663		Ct	698298	37811		6 hr								Fig.4E				Z36(5)	0.419997	0.0357492		Z36(0)	1	0.0470264		Ct	1	0.0541474
Ct	624817	5452.14							avg	stv		+ Z36 (7.5μM)	26208	19863		Z36(3)	747059	14308		CuD	630932	14926		Ct	1	0.00872599							avg	stv		Z36(7.5)	0.142041	0.107653		Z36(3)	1.01352	0.0194113		CuD	0.903528	0.0213748
+3-MA	591229	24858.2		Fig.2C				Ct	1.97686e+06	74462		+ Z36 (10μM)	9353.5	538.035		Z36(5)	624157	12593		CuD/Z36	535055	12253		+3-MA	0.946244	0.0397847		Fig.2C				Ct	1	0.0376668		Z36(10)	0.0506938	0.00291602		Z36(5)	0.846777	0.0170846		CuD/Z36	0.766227	0.0175469
CuD	563612	31858.3			avg	stv		CuD/Z36	1.01835e+06	64631.3						Z36(7.5)	607182	8602						CuD	0.902044	0.0509882			avg	stv		CuD/Z36	0.515135	0.0326939						Z36(7.5)	0.823748	0.0116701
+3-MA	535739	27199.6		Ct	363501	23176		CuD/Z36/Inh	814830	88646.8														+3-MA	0.857433	0.0435321		Ct	1	0.0637577		CuD/Z36/Inh	0.412184	0.0448422
14 hr				+3-MA	380692	22053										P6	avg	stv		P6	avg	stv		14 hr				+3-MA	1.04729	0.0606683										P6	avg	stv		P6	avg	stv
Ct	481056	7112		Z36(7.5)	198150	54421.2										Z36(0)	111296	6910		Ct	137299	4352		Ct	0.769915	0.0113825		Z36(7.5)	0.545116	0.149714										Z36(0)	1	0.0620867		Ct	1	0.0316972
+3-MA(1uM)	429723	20781.4		+3-MA	164232	55993.5										Z36(3)	104156	10531		CuD	118422	7876		+3-MA(1uM)	0.687758	0.0332599		+3-MA	0.451807	0.154039										Z36(3)	0.935847	0.0946215		CuD	0.862512	0.0573639
+3-MA(10uM)	416952	32703.7		CuD	168198	46860.8										Z36(5)	87061	12548		CuD/Z36	81645	16141		+3-MA(10uM)	0.667318	0.0523413		CuD	0.462716	0.128915										Z36(5)	0.782247	0.112744		CuD/Z36	0.594651	0.117561
CuD	340033	17199.9		+3-MA	202286	42894.7										Z36(7.5)	58417	7401						CuD	0.544213	0.0275279		+3-MA	0.556493	0.118004										Z36(7.5)	0.52488	0.0664983
+3-MA(1uM)	349918	30257.3		CuD/Z36	92604.8	27909.3																		+3-MA(1uM)	0.560033	0.0484259		CuD/Z36	0.254758	0.0767792
+3-MA(10uM)	337266	6043.62		+3-MA	140620	22004.3										P7	avg	stv		P7	avg	stv		+3-MA(10uM)	0.539783	0.00967263		+3-MA	0.386849	0.0605342										P7	avg	stv		P7	avg	stv
24 hr																Z36(0)	315592	20949		Ct	248299	24616		24 hr																Z36(0)	1	0.06638		Ct	1	0.0991385
Ct	386375	35720.1														Z36(3)	206284	7980		CuD	112267	1773.88		Ct	0.618381	0.057169														Z36(3)	0.653641	0.0252858		CuD	0.452143	0.00714415
+3-MA(1uM)	380692	22052.8		Fig.2D												Z36(5)	64631	15333		CuD/Z36	9366.5	2284.55		+3-MA(1uM)	0.609285	0.0352948		Fig.2D												Z36(5)	0.204793	0.0485849		CuD/Z36	0.0377227	0.00920079
+3-MA(10uM)	413427	35309.4			avg	stv										Z36(7.5)	21312	14215						+3-MA(10uM)	0.661677	0.0565116			avg	stv										Z36(7.5)	0.0675302	0.0450423
CuD	186951	51354.1		pre(0)	1691265	316722																		CuD	0.299209	0.0821907		pre(0)	1	0.187269
+3-MA(1uM)	194979	39200.3		pre(1)	1355897	102333						He2	avg	stv		P8	avg	stv		P8	avg	stv		+3-MA(1uM)	0.312057	0.0627389		pre(1)	0.801706	0.060507						He2	avg	stv		P8	avg	stv		P8	avg	stv
+3-MA(10uM)	165406	41264.6		pre(5)	1221035	42113.3						Z36(0)	716375	91848		Z36(0)	773274	14964		Ct	773274	14963.8		+3-MA(10uM)	0.264727	0.0660427		pre(5)	0.721966	0.0249004						Z36(0)	1	0.128212		Z36(0)	1	0.0193515		Ct	1	0.0193513
				pre(20)	1097607	129711						Z36(3)	550908	173673		Z36(3)	626711	36986		CuD	514168	30808.2						pre(20)	0.648986	0.0766944						Z36(3)	0.769021	0.242432		Z36(3)	0.810464	0.0478304		CuD	0.664924	0.0398413
				pre(50)	899820	55997.6						Z36(5)	514412	171104		Z36(5)	502402	33209		CuD/Z36	230014	21180.6						pre(50)	0.532039	0.0331099						Z36(5)	0.718077	0.238847		Z36(5)	0.649708	0.042946		CuD/Z36	0.297455	0.0273909
				pre(100)	840157	25057.8						Z36(7.5)	460216	160030		Z36(7.5)	298016	17116										pre(100)	0.496762	0.014816						Z36(7.5)	0.642424	0.223389		Z36(7.5)	0.385395	0.0221345
				Z36+pre(0)	831548	75463.3																						Z36+pre(0)	0.491672	0.0446194
				Z36+pre(1)	621609	32232						He3	avg	stv		P9	avg	stv		P9	avg	stv						Z36+pre(1)	0.367541	0.0190579						He3	avg	stv		P9	avg	stv		P9	avg	stv
				Z36+pre(5)	562726	47540						Z36(0)	274811	7980.56		Z36(0)	185811	20078		Ct	185811	20078.1						Z36+pre(5)	0.332725	0.0281091						Z36(0)	1	0.0290402		Z36(0)	1	0.108056		Ct	1	0.108057
				Z36+pre(20)	480082	43638.8						Z36(3)	304320	12195.9		Z36(3)	184114	18547		CuD	200096	11171.3						Z36+pre(20)	0.28386	0.0258025						Z36(3)	1.10738	0.0443792		Z36(3)	0.990867	0.0998165		CuD	1.07688	0.0601217
				Z36+pre(50)	410928	25921.7						Z36(5)	278491	10119.7		Z36(5)	79476	15233		CuD/Z36	15198.8	6867.35						Z36+pre(50)	0.24297	0.0153268						Z36(5)	1.01339	0.0368242		Z36(5)	0.427725	0.0819812		CuD/Z36	0.0817969	0.0369588
				Z36+pre(100)	380923	12826.9						Z36(7.5)	169067	54247.3		Z36(7.5)	11432	5952										Z36+pre(100)	0.22523	0.00758423						Z36(7.5)	0.615213	0.197399		Z36(7.5)	0.0615249	0.0320325
												He4	avg	stv		P10	avg	stv		P10	avg	stv														He4	avg	stv		P10	avg	stv		P10	avg	stv
												Z36(0)	414841	7447.63		Z36(0)	1.20212e+06	95638.3		Ct	1.40939e+06	100984														Z36(0)	1	0.017953		Z36(0)	1	0.079558		Ct	1	0.0716509
												Z36(3)	376780	3751.69		Z36(3)	1.03754e+06	29913.5		CuD	1.2275e+06	146970														Z36(3)	0.908253	0.00904369		Z36(3)	0.86309	0.0248839		CuD	0.870945	0.104279
												Z36(5)	316002	7094.09		Z36(5)	1.00567e+06	15920.6		CuD/Z36	767810	22190														Z36(5)	0.761744	0.0171008		Z36(5)	0.83658	0.0132438		CuD/Z36	0.544781	0.0157444
												Z36(7.5)	184614	25724.8		Z36(7.5)	752581	110123																		Z36(7.5)	0.445024	0.0620113		Z36(7.5)	0.626044	0.091607
